# Supplementary material for: Dynamic predictions using flexible joint models of longitudinal and time‐to‐event data
Source: Stat Med. 2017 Jan 22;36(9):1447–60. doi: 10.1002/sim.7209 (PMC5381717; doi:10.1002/sim.7209)
Supplement: Supplementary file 1 — Supporting info item [file SIM-36-1447-s001.zip]

Archive with 4 entries (4 files):
- code_Barrett_Su_SIM-15-0679_R2.pdf
- code_Barrett_Su_SIM-15-0679_R2.tex
- supplement_Barrett_Su_SIM-15-0679_R2.pdf
- supplement_Barrett_Su_SIM-15-0679_R2.tex
